# Supplementary material for: Tropheryma whipplei Colonization in Adults and Children: A Prospective Study
Source: Microorganisms. 2024 Jul 9;12(7):1395. doi: 10.3390/microorganisms12071395 (PMC11279100; doi:10.3390/microorganisms12071395)
Supplement: Supplementary file 1 [file microorganisms-12-01395-s001.zip]

Archive with 1 entries (1 files):
- microorganisms-3065787-supplementary.pdf
